# Supplementary material for: Revisiting the historical scenario of a disease dissemination using genetic data and Approximate Bayesian Computation methodology: The case of Pseudocercospora fijiensis invasion in Africa
Source: Ecol Evol. 2023 Apr 19;13(4):e10013. doi: 10.1002/ece3.10013 (PMC10116021; doi:10.1002/ece3.10013)
Supplement: Supplementary file 8 — Appendix S8 [file ECE3-13-e10013-s011.xlsx]

## Sheet: Mf_PhlAf_PpalPriorSet_8Sc_SumSt
Appendix A8 - Distributions of the summary statistics: percentage of simulations over the 10 replicates where the summary statistic was higher than the observed one.
The analyses names correspond to the names of the three populations considered in the analyses. The codes of the populations are as in table 1.
K / Ksd: Mean / s.d. of the number of alleles over loci output for each population and over populations; TOT_K: Mean total number of alleles over loci
H / Hsd: Mean / s.d. of the heterozygosity over loci output for each population and over populations; TOT_H: Mean total heterozygosity
GW / Gwsd and NGW / NGWsd: Mean / s.d. over loci of the unmodified / modified Garza-Williamson index for each population and over populations
R / Rsd: Mean / s.d. allelic range over loci for each pop; TOT_R: Mean total allelic range over loci and populations
	% < 0.1 or > 0.9
Population triplet	K_1	K_2	K_3	Ksd_1	Ksd_2	Ksd_3	mean_K	sd_K	tot_K	H_1	H_2	H_3	Hsd_1	Hsd_2	Hsd_3	mean_H	sd_H	tot_H	GW_1	GW_2	GW_3	GWsd_1	GWsd_2	GWsd_3	mean_GW	sd_GW	tot_GW	NGW_1	NGW_2	NGW_3	NGWsd_1	NGWsd_2	NGWsd_3	mean_NGW	sd_NGW	R_1	R_2	R_3	Rsd_1	Rsd_2	Rsd_3	mean_R	sd_R	tot_R
PhlCa5Ca6	0.675045	0.683695	0.267866	0.667527	0.800209	0.0134665	0.461628	0.131734	0.393444	0.659239	0.729378	0.344903	0.293529	0.642361	0.0978332	0.554893	0.102444	0.557463	0.566707	0.396272	0.677577	0.062415	0.0801292	0.24792	0.531513	0.699476	0.794869	0.830511	0.827751	0.260874	0.22764	0.204703	0.319794	0.725789	0.0879468	0.466013	0.622042	0.243228	0.176674	0.285176	0.120639	0.374281	0.132942	0.341659
PhlCa5Ga1	0.677086	0.899311	0.267885	0.66988	0.901656	0.0135395	0.484943	0.127223	0.390084	0.660475	0.881042	0.344988	0.292851	0.710236	0.0979238	0.604045	0.0660633	0.524664	0.568515	0.716983	0.677339	0.061681	0.00044725	0.248024	0.65788	0.53599	0.791137	0.836824	0.906853	0.277288	0.2292	0.431234	0.320528	0.773672	0.0529005	0.467158	0.238745	0.243396	0.176944	0.037288	0.1211	0.291637	0.197264	0.336303
PhlCa5Ga2	0.677265	0.664227	0.268004	0.670404	0.776637	0.013502	0.447084	0.149402	0.378546	0.660872	0.687267	0.345023	0.293073	0.554609	0.09804	0.541666	0.11145	0.5461	0.568582	0.566889	0.677527	0.0616278	0.0300032	0.24776	0.591463	0.945042	0.798167	0.841009	0.788614	0.306694	0.217181	0.224852	0.234651	0.72011	0.102063	0.467317	0.483681	0.243258	0.176941	0.23113	0.121203	0.347223	0.156367	0.321038
PhlCa5Nga	0.674806	0.804298	0.267022	0.667312	0.841493	0.0134108	0.488174	0.117795	0.398141	0.658624	0.836408	0.343913	0.292141	0.800261	0.0978938	0.589541	0.0757238	0.583309	0.566319	0.612261	0.675589	0.061726	0.020187	0.24766	0.611244	0.94503	0.802447	0.830063	0.867867	0.259903	0.226796	0.147102	0.319313	0.751266	0.0727358	0.465637	0.539315	0.242697	0.176337	0.26495	0.120638	0.362044	0.140799	0.340442
PhlCa6Ga1	0.686536	0.899738	0.267792	0.802795	0.902035	0.0136072	0.488374	0.125232	0.404568	0.731167	0.881412	0.344963	0.641849	0.710434	0.0979337	0.627513	0.0596028	0.538808	0.397323	0.716968	0.677495	0.0792267	0.000463	0.247931	0.603967	0.340858	0.812176	0.831898	0.904762	0.269253	0.207661	0.430324	0.344418	0.767414	0.052857	0.622994	0.238884	0.243233	0.285878	0.037412	0.121154	0.313901	0.163487	0.341261
PhlCa6Ga2	0.686855	0.664375	0.268395	0.802322	0.776783	0.013424	0.450671	0.147981	0.392957	0.731248	0.687346	0.345465	0.641639	0.554663	0.097893	0.564394	0.09681	0.532695	0.397054	0.56685	0.677166	0.0789515	0.0300333	0.247685	0.531612	0.662419	0.818448	0.835757	0.784905	0.298168	0.196106	0.226984	0.254103	0.713291	0.103466	0.623395	0.483519	0.243784	0.285834	0.231357	0.121357	0.373458	0.138791	0.326301
PhlCa6Nga	0.686165	0.806625	0.267724	0.8021	0.843942	0.0134903	0.492825	0.115997	0.412918	0.731095	0.838869	0.344577	0.641898	0.80228	0.0980125	0.614368	0.0678892	0.581055	0.396548	0.613846	0.677694	0.0793558	0.0201997	0.248357	0.552199	0.623726	0.824268	0.827107	0.868846	0.253465	0.206808	0.149989	0.343266	0.747938	0.0732697	0.622943	0.54119	0.243349	0.285932	0.265825	0.121126	0.389216	0.125024	0.346357
PhlCivCa5	0.676956	0.727744	0.268018	0.669691	0.799106	0.0134518	0.474454	0.123789	0.39794	0.660781	0.773454	0.344932	0.29287	0.73175	0.0979607	0.569954	0.0915518	0.573847	0.567806	0.784315	0.677527	0.0619027	0.00948675	0.247885	0.685817	0.517186	0.827882	0.833349	0.867766	0.276403	0.217261	0.216405	0.25307	0.760751	0.0826995	0.467208	0.399229	0.243361	0.176933	0.147161	0.121039	0.337408	0.162627	0.332743
PhlCivCa6	0.685554	0.727375	0.267937	0.801535	0.798898	0.0135312	0.477143	0.121047	0.404743	0.7305	0.7732	0.344799	0.641311	0.731156	0.0979268	0.592074	0.0808765	0.57759	0.396999	0.784459	0.677603	0.079262	0.00947425	0.248066	0.631174	0.305797	0.838897	0.830344	0.867327	0.274117	0.19477	0.216742	0.252855	0.758967	0.0847197	0.622761	0.398841	0.243358	0.285679	0.14731	0.121049	0.360801	0.138226	0.333135
PhlCivGa1	0.728664	0.899506	0.268102	0.800362	0.901843	0.013514	0.501114	0.12102	0.403424	0.773948	0.881344	0.345056	0.73148	0.710566	0.0978627	0.642494	0.0556173	0.540157	0.786025	0.717211	0.677586	0.0094525	0.0004625	0.247873	0.737443	0.539088	0.836763	0.871635	0.907872	0.288635	0.217292	0.41983	0.253184	0.803521	0.0514792	0.399423	0.238749	0.243477	0.147108	0.037195	0.120984	0.282482	0.226862	0.328872
PhlCivGa2	0.728912	0.664037	0.267993	0.800362	0.776854	0.0134693	0.462867	0.143111	0.391603	0.774328	0.686952	0.345112	0.731991	0.554625	0.0979218	0.57799	0.0874743	0.554021	0.785463	0.567001	0.677713	0.009385	0.029827	0.248213	0.679422	0.621166	0.813516	0.872989	0.784428	0.293211	0.21459	0.222796	0.235185	0.739941	0.0916317	0.399754	0.483316	0.243585	0.147209	0.231269	0.121054	0.335103	0.167768	0.325236
PhlCivNga	0.727661	0.806371	0.26752	0.798925	0.843731	0.013546	0.498901	0.109897	0.410273	0.773304	0.838457	0.344558	0.731845	0.802614	0.0982685	0.628085	0.0631677	0.592565	0.784888	0.614474	0.677844	0.00949775	0.0203117	0.248079	0.70283	0.547667	0.846854	0.867746	0.871154	0.275178	0.216552	0.141321	0.252874	0.783674	0.0711848	0.398332	0.540303	0.242951	0.146895	0.264948	0.120898	0.349635	0.149199	0.332612
PhlCogCa5	0.62659	0.675279	0.267715	0.390127	0.667703	0.0134805	0.453844	0.133259	0.376385	0.705104	0.659562	0.344763	0.297686	0.293604	0.0978665	0.547726	0.107577	0.529991	0.332364	0.567137	0.677685	0.270775	0.0624075	0.247621	0.512444	0.511697	0.800679	0.830232	0.832068	0.284607	0.205054	0.213399	0.214871	0.737269	0.0998223	0.547138	0.46628	0.243182	0.11366	0.176762	0.120849	0.3661	0.140166	0.318348
PhlCogCa6	0.627017	0.684354	0.267809	0.390609	0.800311	0.013433	0.457258	0.130059	0.389213	0.705273	0.729884	0.344877	0.297868	0.641815	0.0980132	0.570311	0.0930842	0.547191	0.331598	0.395823	0.677374	0.271138	0.0800137	0.248059	0.442217	0.583528	0.820775	0.828517	0.826649	0.277572	0.208013	0.19364	0.232072	0.731999	0.101465	0.547627	0.622613	0.243329	0.113689	0.285531	0.120899	0.392166	0.123062	0.322798
PhlCogCiv	0.62761	0.727591	0.267658	0.391512	0.798938	0.0135565	0.468817	0.121461	0.381357	0.705375	0.773134	0.344502	0.297229	0.731282	0.0978737	0.584301	0.0837143	0.544559	0.332531	0.784602	0.677773	0.27066	0.0095305	0.248007	0.615946	0.209873	0.8144	0.831203	0.868326	0.281561	0.20347	0.206709	0.198319	0.763126	0.0893985	0.547875	0.399048	0.24323	0.113835	0.147199	0.121065	0.353575	0.147406	0.317292
PhlCogGa1	0.627794	0.898984	0.267806	0.392056	0.901332	0.0134582	0.47877	0.127605	0.381268	0.705059	0.880895	0.344651	0.297286	0.710096	0.0981955	0.618998	0.0612487	0.527712	0.332748	0.717008	0.677771	0.269878	0.00044	0.247798	0.587697	0.252746	0.809816	0.833844	0.906317	0.292585	0.208783	0.416377	0.232127	0.778628	0.0592565	0.547835	0.23863	0.243398	0.113899	0.0372125	0.121094	0.307306	0.179819	0.318381
PhlCogGa2	0.628322	0.66425	0.267858	0.391999	0.777112	0.0134223	0.442068	0.153316	0.370073	0.705348	0.687272	0.344847	0.297034	0.555075	0.0979268	0.556006	0.101461	0.510874	0.33257	0.56733	0.677646	0.270232	0.0299085	0.247626	0.512344	0.503447	0.798421	0.838514	0.783173	0.303903	0.206083	0.218548	0.198852	0.717254	0.109607	0.548011	0.483512	0.243469	0.113808	0.231174	0.120844	0.364753	0.146453	0.311154
PhlCogNga	0.627704	0.806432	0.267885	0.391912	0.843847	0.0135043	0.479033	0.117242	0.395171	0.705311	0.838577	0.344741	0.297312	0.802322	0.0979335	0.606043	0.0703887	0.566463	0.332392	0.613615	0.677505	0.270725	0.0203427	0.247993	0.53305	0.447837	0.771087	0.817942	0.861486	0.222162	0.233022	0.153008	0.364601	0.727341	0.0690515	0.5478	0.540978	0.243284	0.114056	0.265588	0.12115	0.38082	0.130747	0.341956
PhlGa1Ga2	0.89939	0.663859	0.267377	0.90174	0.776805	0.0134035	0.471824	0.139321	0.384817	0.881269	0.686732	0.344504	0.710754	0.554867	0.098137	0.612672	0.064215	0.478662	0.71731	0.567495	0.677672	0.00045375	0.030106	0.248217	0.652845	0.60419	0.809319	0.911807	0.792962	0.323831	0.434032	0.231057	0.254126	0.763332	0.0667647	0.238524	0.483322	0.242875	0.037208	0.231034	0.120961	0.286926	0.191502	0.317939
PhlNgaGa1	0.807383	0.899515	0.2678	0.844621	0.901817	0.0135528	0.512947	0.116421	0.409779	0.839249	0.881327	0.344694	0.802277	0.710649	0.0979737	0.665013	0.048566	0.580582	0.615463	0.717584	0.677537	0.0200943	0.0004455	0.247874	0.674575	0.570206	0.8209	0.873062	0.905171	0.27073	0.150493	0.430873	0.34402	0.793534	0.0451898	0.540952	0.238483	0.2433	0.265768	0.037269	0.121067	0.303949	0.178837	0.340664
PhlNgaGa2	0.80715	0.664091	0.267514	0.844663	0.776578	0.0134343	0.472834	0.135435	0.397269	0.839053	0.687134	0.344294	0.802312	0.555038	0.0981075	0.599325	0.0732263	0.564171	0.615347	0.567516	0.677865	0.020004	0.0298757	0.24801	0.609905	0.942967	0.827064	0.876811	0.785853	0.299072	0.142045	0.227624	0.254455	0.741567	0.087209	0.541087	0.482859	0.243018	0.265187	0.231002	0.120981	0.360758	0.146616	0.325116
PhlUgaCa5	0.677415	0.559774	0.268065	0.670102	0.727441	0.0135152	0.439825	0.141993	0.375015	0.660993	0.550319	0.34521	0.292675	0.54724	0.0979187	0.49867	0.144423	0.512101	0.568333	0.713561	0.677428	0.061567	0.009912	0.247924	0.65366	0.746832	0.808447	0.836672	0.789291	0.295477	0.208793	0.262095	0.185008	0.721101	0.116442	0.467332	0.361472	0.243556	0.177133	0.133612	0.121051	0.327507	0.169806	0.313899
PhlUgaCa6	0.686984	0.560055	0.267389	0.802621	0.727916	0.013517	0.442666	0.13868	0.392763	0.731506	0.550554	0.344556	0.64186	0.5478	0.0982517	0.520254	0.119768	0.522694	0.397388	0.714102	0.678072	0.0792898	0.00973625	0.248083	0.596359	0.453751	0.836998	0.831883	0.786973	0.287957	0.189063	0.265715	0.201913	0.715613	0.118489	0.623107	0.360839	0.242897	0.285522	0.133309	0.120924	0.349899	0.142378	0.317713
PhlUgaCiv	0.729045	0.560112	0.267395	0.800448	0.727621	0.013515	0.454057	0.130769	0.390564	0.774354	0.550567	0.34451	0.731474	0.547522	0.0980358	0.533803	0.106385	0.527948	0.78591	0.713769	0.677528	0.00946825	0.009971	0.248215	0.739567	0.549718	0.833849	0.871526	0.786586	0.286522	0.204591	0.260913	0.185125	0.743423	0.104117	0.399638	0.360867	0.243031	0.14719	0.133165	0.120998	0.3167	0.186849	0.316236
PhlUgaCog	0.628161	0.55997	0.267649	0.392567	0.727659	0.013517	0.435594	0.142149	0.3705	0.705381	0.550083	0.344944	0.296996	0.547331	0.0979228	0.513015	0.128128	0.507587	0.332316	0.71405	0.677716	0.270023	0.009817	0.247956	0.57875	0.314469	0.825764	0.838946	0.788984	0.295879	0.197079	0.252738	0.154651	0.724254	0.123929	0.548148	0.361104	0.243069	0.113612	0.13327	0.120983	0.343272	0.152519	0.302831
PhlUgaGa1	0.899285	0.559773	0.267647	0.901595	0.727622	0.0135867	0.461956	0.133998	0.384833	0.881005	0.550065	0.344677	0.71013	0.547525	0.0977365	0.566318	0.073243	0.502372	0.716633	0.713769	0.677175	0.000449	0.0098495	0.248137	0.708776	0.593666	0.825373	0.909284	0.79204	0.303481	0.415295	0.267412	0.201739	0.761167	0.0702535	0.238749	0.360835	0.243322	0.037335	0.133739	0.12116	0.273344	0.244739	0.3133
PhlUgaGa2	0.664141	0.559912	0.268059	0.776727	0.727446	0.013462	0.426525	0.162226	0.379705	0.687096	0.550433	0.345213	0.554586	0.546929	0.0976837	0.505558	0.133911	0.486175	0.567172	0.713638	0.677571	0.0299785	0.00987225	0.248046	0.647701	0.82404	0.815855	0.787138	0.79167	0.303598	0.217696	0.267344	0.201649	0.692389	0.12446	0.483499	0.361308	0.243636	0.23133	0.133456	0.121082	0.324586	0.17393	0.313816
PhlUgaNga	0.807184	0.559666	0.267548	0.844621	0.727458	0.0135482	0.46362	0.124492	0.392811	0.839158	0.550066	0.34477	0.802199	0.547194	0.0981252	0.554303	0.086008	0.551887	0.61473	0.713779	0.677543	0.020247	0.009941	0.247904	0.671446	0.772336	0.836286	0.873668	0.786949	0.288688	0.136453	0.265826	0.201689	0.742257	0.0984555	0.541469	0.360968	0.243123	0.26563	0.133304	0.120955	0.340244	0.154456	0.317972
