# Supplementary material for: Revisiting the historical scenario of a disease dissemination using genetic data and Approximate Bayesian Computation methodology: The case of Pseudocercospora fijiensis invasion in Africa
Source: Ecol Evol. 2023 Apr 19;13(4):e10013. doi: 10.1002/ece3.10013 (PMC10116021; doi:10.1002/ece3.10013)
Supplement: Supplementary file 10 — Appendix S10 [file ECE3-13-e10013-s010.xlsx]

## Sheet: Mj_PhlAf_Fsc8ScAllPpalPrior
Appendix A10: Results of the ABC-RF model choice analyses.
Analyses are identified using the African population pair considered. Population names are as in Table 1. Scenario MI: Multiple Introductions; Scenario SII: Single introduction, Independent contaminations; Scenarios SIS12 and SIS21: Single introduction, Successive contaminations; mig and nomig correspond to scenarios with and without migration between the African populations (see main text and Fi…
% votes:	< 0.05	0.05-0.1	0.1-0.3	0.3-0.5	> 0.5
Analyses2021
African populations	repetition	Model Selected	% of votes MI_mig	% of votes MI_nomig	% of votes SII_mig	% of votes SII_nomig	% of votes SIS12_mig	% of votes SIS12_nomig	% of votes SIS21_mig	% of votes SIS21_nomig	posterior probability	prior error rate
Ca5 & Civ	1	SIS12_nomig	0.055	0.0833333	0.108333	0.0966667	0.213333	0.213333	0.150333	0.0796667	0.417283	0.699206
	2	SIS12_mig	0.0773333	0.0706667	0.0986667	0.114667	0.199667	0.183	0.159333	0.0966667	0.407911	0.699116
	3	SIS12_nomig	0.0553333	0.0606667	0.143333	0.105667	0.192	0.213	0.152667	0.0773333	0.359889	0.699191
	4	SIS12_mig	0.069	0.0446667	0.134667	0.0793333	0.253333	0.164667	0.149667	0.104667	0.404989	0.69895
	5	SIS12_nomig	0.0583333	0.0656667	0.106667	0.096	0.163	0.226	0.164333	0.12	0.338728	0.699544
	6	SIS12_mig	0.0566667	0.0606667	0.152333	0.0786667	0.205	0.203333	0.140333	0.103	0.396778	0.698569
	7	SIS12_mig	0.064	0.0566667	0.101667	0.102667	0.204333	0.189333	0.177	0.104333	0.399439	0.698669
	8	SIS12_nomig	0.0913333	0.064	0.078	0.13	0.177667	0.230333	0.142667	0.086	0.388856	0.699803
	9	SIS12_nomig	0.0606667	0.0813333	0.131667	0.103333	0.174667	0.228333	0.142667	0.0773333	0.358778	0.698538
	10	SIS12_nomig	0.079	0.0906667	0.0953333	0.101333	0.183333	0.203667	0.141333	0.105333	0.371022	0.698366
Ca6 & Civ	1	SIS12_nomig	0.055	0.059	0.107	0.104	0.197667	0.228333	0.163	0.086	0.355711	0.693531
	2	SIS12_mig	0.0883333	0.0616667	0.127	0.111333	0.187333	0.177	0.152	0.0953333	0.342617	0.695588
	3	SIS21_mig	0.0763333	0.0413333	0.119667	0.0823333	0.179333	0.176667	0.23	0.0943333	0.348739	0.695338
	4	SIS12_mig	0.0713333	0.031	0.109	0.081	0.222	0.191333	0.186667	0.107667	0.404222	0.69555
	5	SIS12_mig	0.061	0.0536667	0.131667	0.0936667	0.247333	0.141	0.183333	0.0883333	0.378878	0.693534
	6	SIS12_mig	0.0516667	0.0656667	0.100333	0.094	0.219333	0.192667	0.159	0.117333	0.3961	0.693453
	7	SIS12_mig	0.064	0.0753333	0.109333	0.0886667	0.207	0.175333	0.169333	0.111	0.408828	0.696187
	8	SIS21_mig	0.063	0.0453333	0.127667	0.095	0.197	0.176667	0.21	0.0853333	0.361333	0.693691
	9	SIS12_mig	0.076	0.0586667	0.126	0.106	0.204667	0.180333	0.156333	0.092	0.4005	0.693781
	10	SIS12_mig	0.095	0.0556667	0.115333	0.0926667	0.228667	0.148667	0.165	0.099	0.384339	0.696438
Civ & Ga1	1	SIS12_nomig	0.0383333	0.131333	0.0736667	0.179667	0.130667	0.239667	0.15	0.0566667	0.404028	0.722791
	2	SIS12_nomig	0.048	0.123	0.0733333	0.181333	0.133	0.261	0.129667	0.0506667	0.394461	0.722831
	3	SIS12_nomig	0.0316667	0.111	0.0626667	0.147	0.152	0.310667	0.124333	0.0606667	0.435289	0.722841
	4	SIS12_nomig	0.0333333	0.14	0.0976667	0.166333	0.128667	0.286	0.0903333	0.0576667	0.402617	0.722791
	5	SIS12_nomig	0.0373333	0.113667	0.0653333	0.173333	0.149667	0.296	0.109667	0.055	0.376644	0.722653
	6	SIS12_nomig	0.0426667	0.125667	0.087	0.148667	0.141333	0.291	0.104333	0.0593333	0.3922	0.724194
	7	SIS12_nomig	0.03	0.143667	0.077	0.182667	0.144667	0.240667	0.132333	0.049	0.3823	0.723337
	8	SIS12_nomig	0.033	0.120333	0.083	0.155	0.138	0.312333	0.104333	0.054	0.439128	0.724634
	9	SIS12_nomig	0.0516667	0.134667	0.057	0.159	0.125	0.327333	0.084	0.0613333	0.419939	0.721809
	10	SIS12_nomig	0.0486667	0.099	0.126333	0.141	0.169667	0.229667	0.121333	0.0643333	0.426761	0.723656
Civ & Ga2	1	SIS21_mig	0.067	0.05	0.111333	0.111333	0.153	0.116	0.208667	0.182667	0.334028	0.723322
	2	SIS21_nomig	0.0516667	0.0723333	0.123667	0.1	0.168	0.107333	0.183	0.194	0.339278	0.724766
	3	SIS21_mig	0.0843333	0.0556667	0.0963333	0.0883333	0.181	0.108	0.217667	0.168667	0.349228	0.722606
	4	SIS21_nomig	0.0616667	0.0603333	0.113	0.0863333	0.189333	0.110667	0.154333	0.224333	0.374428	0.724
	5	SIS21_mig	0.0443333	0.0656667	0.108667	0.104	0.150333	0.097	0.228	0.202	0.362444	0.723572
	6	SIS21_nomig	0.048	0.0513333	0.122667	0.107667	0.176333	0.082	0.173333	0.238667	0.352211	0.722
	7	SIS21_nomig	0.0523333	0.054	0.0966667	0.111667	0.166667	0.122333	0.19	0.206333	0.396756	0.723541
	8	SIS21_mig	0.062	0.054	0.110333	0.108667	0.166	0.0983333	0.202	0.198667	0.398022	0.723428
	9	SIS21_mig	0.046	0.072	0.092	0.116333	0.180667	0.0946667	0.219667	0.178667	0.356622	0.721716
	10	SIS12_mig	0.06	0.055	0.144667	0.0933333	0.205333	0.0966667	0.175333	0.169667	0.375622	0.7226
Civ & Nga	1	SIS12_mig	0.0886667	0.0373333	0.099	0.099	0.212667	0.181	0.186333	0.096	0.387878	0.694738
	2	SIS12_mig	0.0826667	0.0453333	0.118667	0.0723333	0.192	0.181667	0.179	0.128333	0.354406	0.695344
	3	SIS12_mig	0.0516667	0.034	0.141333	0.112667	0.204667	0.187667	0.164333	0.103667	0.342994	0.697697
	4	SIS21_mig	0.0463333	0.0416667	0.1	0.0693333	0.217333	0.221	0.221667	0.0826667	0.396933	0.693813
	5	SIS12_mig	0.0533333	0.036	0.130667	0.0753333	0.232	0.175333	0.186333	0.111	0.356839	0.694094
	6	SIS12_mig	0.0593333	0.0443333	0.0953333	0.0976667	0.213333	0.208667	0.166333	0.115	0.357006	0.694884
	7	SIS12_nomig	0.0603333	0.0383333	0.111	0.0876667	0.198333	0.224667	0.197	0.0826667	0.421444	0.695422
	8	SIS12_mig	0.0723333	0.0446667	0.137333	0.0826667	0.206667	0.180333	0.178333	0.0976667	0.365578	0.696812
	9	SIS12_mig	0.052	0.0486667	0.111333	0.0953333	0.2	0.193	0.175	0.124667	0.366694	0.694266
	10	SIS12_mig	0.0453333	0.0353333	0.118333	0.0723333	0.257	0.176	0.176	0.119667	0.384156	0.69685
Cog & Ca5	1	SIS12_mig	0.097	0.0546667	0.151667	0.100667	0.168	0.155667	0.161	0.111333	0.315633	0.702987
	2	SIS21_mig	0.0833333	0.0473333	0.122667	0.0803333	0.207	0.171333	0.209333	0.0786667	0.376517	0.703106
	3	SIS21_mig	0.0886667	0.054	0.152	0.0933333	0.176667	0.132333	0.196333	0.106667	0.338278	0.702031
	4	SIS12_mig	0.0866667	0.089	0.151667	0.086	0.184667	0.132667	0.178333	0.091	0.383533	0.702094
	5	SIS12_mig	0.0713333	0.0533333	0.187667	0.0876667	0.201667	0.124333	0.164	0.11	0.373167	0.703225
	6	SIS12_mig	0.066	0.045	0.173667	0.0946667	0.206333	0.138	0.171333	0.105	0.360922	0.702213
	7	SIS12_mig	0.097	0.0496667	0.147	0.102667	0.196	0.136667	0.16	0.111	0.378589	0.703416
	8	SIS12_mig	0.0913333	0.0683333	0.116333	0.0886667	0.235	0.137667	0.166333	0.0963333	0.343622	0.704891
	9	SIS12_mig	0.0936667	0.0483333	0.155333	0.098	0.221333	0.133667	0.176333	0.0733333	0.357233	0.70255
	10	SIS12_mig	0.0753333	0.0893333	0.124	0.0986667	0.19	0.158333	0.16	0.104333	0.340983	0.703509
Cog & Ca6	1	SII_mig	0.1	0.053	0.171333	0.085	0.161667	0.155667	0.161667	0.111667	0.338972	0.700316
	2	SIS12_mig	0.0786667	0.0576667	0.185	0.08	0.201667	0.146	0.178333	0.0726667	0.324544	0.699881
	3	SIS12_mig	0.098	0.0533333	0.158667	0.091	0.22	0.109	0.180667	0.0893333	0.369806	0.700013
	4	SII_mig	0.106	0.0426667	0.188667	0.081	0.168	0.131	0.184	0.0986667	0.384628	0.698909
	5	SIS12_mig	0.1	0.043	0.155	0.0803333	0.202	0.156	0.169	0.0946667	0.351017	0.699641
	6	SIS21_mig	0.104667	0.052	0.171667	0.0846667	0.173667	0.131333	0.182333	0.0996667	0.377839	0.698847
	7	SIS21_mig	0.121	0.0446667	0.174	0.0663333	0.174667	0.146667	0.181	0.0916667	0.357394	0.700609
	8	SIS12_mig	0.084	0.0473333	0.156667	0.105667	0.222333	0.145667	0.152	0.0863333	0.359228	0.698403
	9	SIS12_mig	0.093	0.041	0.166667	0.09	0.202333	0.142667	0.167667	0.0966667	0.336083	0.698709
	10	SIS12_mig	0.102667	0.0463333	0.168	0.0926667	0.182667	0.151	0.167667	0.089	0.358811	0.701172
Cog & Civ	1	SIS12_nomig	0.057	0.0903333	0.123333	0.112667	0.162667	0.203333	0.160667	0.09	0.39695	0.691019
	2	SIS12_nomig	0.0513333	0.07	0.119667	0.117	0.167667	0.226333	0.161333	0.0866667	0.378967	0.690681
	3	SIS12_nomig	0.0563333	0.096	0.0976667	0.137	0.185667	0.209667	0.134667	0.083	0.374561	0.693084
	4	SIS12_nomig	0.0603333	0.0886667	0.085	0.145667	0.152	0.249667	0.143	0.0756667	0.405967	0.691244
	5	SIS12_nomig	0.057	0.0983333	0.0766667	0.169333	0.139	0.269667	0.115667	0.0743333	0.432378	0.692013
	6	SIS12_nomig	0.0443333	0.146667	0.084	0.140333	0.177333	0.243667	0.097	0.0666667	0.4437	0.690581
	7	SIS12_nomig	0.0653333	0.111333	0.102	0.119	0.178667	0.219333	0.127333	0.077	0.399689	0.691288
	8	SIS12_nomig	0.044	0.0926667	0.0813333	0.165	0.17	0.272	0.118333	0.0566667	0.406722	0.690306
	9	SIS12_nomig	0.0356667	0.098	0.088	0.157333	0.162333	0.273	0.114	0.0716667	0.411961	0.690772
	10	SIS12_nomig	0.0593333	0.1	0.0923333	0.131667	0.162333	0.227	0.148	0.0793333	0.387172	0.690622
Cog & Ga1	1	SIS12_nomig	0.021	0.221333	0.0516667	0.229333	0.0616667	0.341	0.0443333	0.0296667	0.4436	0.727091
	2	SIS12_nomig	0.035	0.244667	0.0376667	0.202667	0.0823333	0.328667	0.039	0.03	0.436544	0.726094
	3	SIS12_nomig	0.0393333	0.229	0.0343333	0.189	0.076	0.343333	0.063	0.026	0.454383	0.727878
	4	SIS12_nomig	0.031	0.207	0.0413333	0.188	0.075	0.379	0.055	0.0236667	0.455672	0.725862
	5	SIS12_nomig	0.0243333	0.256	0.05	0.19	0.071	0.343	0.042	0.0236667	0.441556	0.724862
	6	SIS12_nomig	0.0643333	0.219667	0.034	0.189333	0.0773333	0.328	0.0533333	0.034	0.417828	0.726966
	7	SIS12_nomig	0.026	0.186667	0.0416667	0.204333	0.0986667	0.376	0.043	0.0236667	0.464256	0.726475
	8	SIS12_nomig	0.0313333	0.195	0.032	0.243	0.0703333	0.360333	0.0433333	0.0246667	0.468006	0.725053
	9	SIS12_nomig	0.021	0.218667	0.0483333	0.205667	0.062	0.355	0.0436667	0.0456667	0.455406	0.726828
	10	SIS12_nomig	0.0206667	0.226667	0.0536667	0.196333	0.0896667	0.321333	0.0523333	0.0393333	0.466156	0.726653
Cog & Ga2	1	SII_mig	0.095	0.0656667	0.188667	0.095	0.148	0.134667	0.162333	0.110667	0.373367	0.725703
	2	SIS12_mig	0.0823333	0.0526667	0.154333	0.0963333	0.189667	0.144333	0.182	0.0983333	0.345456	0.725519
	3	SIS21_mig	0.106	0.056	0.143	0.09	0.166333	0.157	0.167667	0.114	0.366433	0.728181
	4	SIS21_mig	0.0803333	0.0526667	0.150667	0.0843333	0.164	0.145333	0.189	0.133667	0.349906	0.724709
	5	SIS12_mig	0.0886667	0.0436667	0.140667	0.0966667	0.178	0.161333	0.173667	0.117333	0.374611	0.725156
	6	SIS12_mig	0.0873333	0.06	0.142	0.0943333	0.191	0.103667	0.179	0.142667	0.357183	0.726178
	7	SIS12_mig	0.101333	0.0533333	0.157667	0.0733333	0.193333	0.138667	0.182667	0.0996667	0.339583	0.727378
	8	SIS12_mig	0.110667	0.0476667	0.138333	0.0993333	0.171667	0.162667	0.161	0.108667	0.291233	0.724772
	9	SIS21_mig	0.0843333	0.0496667	0.154333	0.099	0.166	0.146	0.182	0.118667	0.354506	0.725978
	10	SII_mig	0.089	0.048	0.173667	0.095	0.164667	0.164333	0.157667	0.107667	0.393	0.726219
Cog & Nga	1	SIS12_nomig	0.049	0.121667	0.0743333	0.23	0.128	0.255	0.088	0.054	0.401322	0.699409
	2	SIS12_nomig	0.051	0.108667	0.088	0.168	0.137	0.306333	0.0976667	0.0433333	0.413189	0.699972
	3	SIS12_nomig	0.047	0.147333	0.0826667	0.206333	0.117333	0.279667	0.0726667	0.047	0.393817	0.699041
	4	SIS12_nomig	0.034	0.176333	0.059	0.182	0.126333	0.296333	0.084	0.042	0.439861	0.700197
	5	SIS12_nomig	0.0483333	0.119667	0.071	0.155333	0.124667	0.323	0.116667	0.0413333	0.422994	0.699034
	6	SIS12_nomig	0.0423333	0.110667	0.089	0.189333	0.123333	0.319667	0.087	0.0386667	0.423978	0.699722
	7	SIS12_nomig	0.0433333	0.0913333	0.111667	0.168667	0.142333	0.269	0.129	0.0446667	0.39255	0.698006
	8	SIS12_nomig	0.0476667	0.109333	0.0926667	0.15	0.131667	0.306667	0.105333	0.0566667	0.399317	0.699006
	9	SIS12_nomig	0.0483333	0.105333	0.0706667	0.153667	0.176333	0.279333	0.105	0.0613333	0.426578	0.700025
	10	SIS12_nomig	0.0476667	0.15	0.0663333	0.163	0.133	0.288333	0.098	0.0536667	0.435311	0.698931
Ca5 & Uga	1	SIS21_nomig	0.0433333	0.116333	0.0566667	0.185	0.0816667	0.039	0.132333	0.345667	0.441133	0.698081
	2	SIS21_nomig	0.0436667	0.105333	0.068	0.165	0.0966667	0.0463333	0.149667	0.325333	0.425189	0.698378
	3	SIS21_nomig	0.044	0.11	0.0736667	0.144333	0.087	0.0436667	0.148667	0.348667	0.417828	0.698366
	4	SIS21_nomig	0.0453333	0.0833333	0.0706667	0.161667	0.106333	0.0436667	0.121667	0.367333	0.457289	0.698966
	5	SIS21_nomig	0.051	0.100667	0.0816667	0.124333	0.116333	0.058	0.134667	0.333333	0.446883	0.698588
	6	SIS21_nomig	0.0516667	0.095	0.0623333	0.132333	0.129333	0.0546667	0.144333	0.330333	0.442828	0.698275
	7	SIS21_nomig	0.0403333	0.106667	0.0773333	0.144	0.107	0.04	0.110667	0.374	0.424544	0.697913
	8	SIS21_nomig	0.0393333	0.116667	0.0686667	0.181667	0.0923333	0.0406667	0.126	0.334667	0.449767	0.697709
	9	SIS21_nomig	0.023	0.128333	0.072	0.140667	0.0843333	0.0386667	0.137	0.376	0.427706	0.699019
	10	SIS21_nomig	0.0333333	0.098	0.0813333	0.123333	0.107333	0.053	0.124333	0.379333	0.4648	0.697966
Ca6 & Uga	1	SIS21_nomig	0.064	0.0793333	0.0916667	0.109667	0.1	0.0566667	0.168333	0.330333	0.435889	0.693666
	2	SIS21_nomig	0.0596667	0.073	0.102667	0.108333	0.136667	0.0783333	0.162667	0.278667	0.381661	0.694438
	3	SIS21_nomig	0.0736667	0.0686667	0.138	0.102	0.143333	0.0703333	0.139667	0.264333	0.39825	0.694084
	4	SIS21_nomig	0.058	0.0833333	0.102667	0.149	0.111333	0.0703333	0.176667	0.248667	0.375822	0.693741
	5	SIS21_nomig	0.0503333	0.0756667	0.096	0.122	0.144333	0.0573333	0.170333	0.284	0.407494	0.696066
	6	SIS21_nomig	0.053	0.068	0.129667	0.0853333	0.155333	0.0663333	0.170333	0.272	0.384156	0.6965
	7	SIS21_nomig	0.0533333	0.0646667	0.0813333	0.135667	0.136333	0.0613333	0.151333	0.316	0.391994	0.694172
	8	SIS21_nomig	0.0526667	0.0806667	0.111333	0.109667	0.145	0.066	0.169667	0.265	0.381606	0.693509
	9	SIS21_nomig	0.0536667	0.0723333	0.0916667	0.112	0.105	0.0583333	0.171333	0.335667	0.4486	0.694284
	10	SIS21_nomig	0.065	0.069	0.107667	0.122333	0.141333	0.068	0.194333	0.232333	0.405839	0.695566
Civ & Uga	1	SIS21_nomig	0.0283333	0.115	0.0536667	0.25	0.0366667	0.0226667	0.0923333	0.401333	0.4397	0.684006
	2	SIS21_nomig	0.0293333	0.181	0.041	0.191333	0.0673333	0.0303333	0.101333	0.358333	0.429478	0.685469
	3	SIS21_nomig	0.0183333	0.177	0.045	0.214333	0.0463333	0.025	0.113333	0.360667	0.443278	0.686391
	4	SIS21_nomig	0.0253333	0.122667	0.0533333	0.227667	0.049	0.019	0.134	0.369	0.462644	0.685966
	5	SIS21_nomig	0.031	0.115	0.0463333	0.232	0.0623333	0.02	0.082	0.411333	0.48905	0.685003
	6	SIS21_nomig	0.023	0.159667	0.0523333	0.206	0.0633333	0.037	0.101333	0.357333	0.424539	0.684653
	7	SIS21_nomig	0.0213333	0.153	0.0603333	0.187	0.0653333	0.036	0.116667	0.360333	0.42815	0.685259
	8	SIS21_nomig	0.028	0.0833333	0.0866667	0.22	0.071	0.034	0.104	0.373	0.457761	0.687078
	9	SIS21_nomig	0.0236667	0.107667	0.0363333	0.226667	0.0506667	0.037	0.102333	0.415667	0.500061	0.684069
	10	SIS21_nomig	0.0316667	0.156667	0.056	0.211333	0.0466667	0.0213333	0.0863333	0.39	0.458189	0.685156
Cog & Uga	1	SIS21_nomig	0.0636667	0.102667	0.123333	0.141333	0.131667	0.0833333	0.143333	0.210667	0.349483	0.691181
	2	SIS21_nomig	0.0653333	0.0973333	0.124333	0.139667	0.127667	0.0783333	0.154333	0.213	0.35655	0.690522
	3	SIS21_nomig	0.068	0.115333	0.121667	0.156333	0.111667	0.0926667	0.118	0.216333	0.401422	0.691716
	4	SIS21_mig	0.0756667	0.0676667	0.126333	0.114	0.151	0.113667	0.183	0.168667	0.412539	0.692453
	5	SIS21_nomig	0.0843333	0.0713333	0.116667	0.101667	0.169	0.0706667	0.191667	0.194667	0.3995	0.692263
	6	SIS21_nomig	0.0716667	0.109667	0.105333	0.152	0.129333	0.0753333	0.164333	0.192333	0.392028	0.690222
	7	SIS21_mig	0.0736667	0.0733333	0.141333	0.106667	0.154	0.086	0.198333	0.166667	0.360878	0.690516
	8	SIS21_nomig	0.0796667	0.074	0.131667	0.0903333	0.167667	0.0946667	0.179667	0.182333	0.36885	0.691834
	9	SIS21_nomig	0.054	0.115	0.117	0.142667	0.127333	0.072	0.145333	0.226667	0.3871	0.691191
	10	SIS21_nomig	0.0723333	0.064	0.127667	0.118333	0.151667	0.0923333	0.151667	0.222	0.397228	0.6914
Ga1 & Uga	1	SIS21_nomig	0.0176667	0.240333	0.026	0.308667	0.018	0.012	0.0533333	0.324	0.4316	0.723234
	2	SIS21_nomig	0.0173333	0.235333	0.0346667	0.215333	0.0233333	0.00933333	0.0536667	0.411	0.472494	0.724269
	3	SIS21_nomig	0.022	0.211333	0.0226667	0.250667	0.0253333	0.0166667	0.0616667	0.389667	0.442817	0.724378
	4	SIS21_nomig	0.0263333	0.201	0.0343333	0.245667	0.0246667	0.009	0.0686667	0.390333	0.504333	0.723166
	5	SIS21_nomig	0.0116667	0.218333	0.0356667	0.250667	0.019	0.016	0.06	0.388667	0.471861	0.722959
	6	SIS21_nomig	0.0156667	0.211	0.037	0.253667	0.0206667	0.0136667	0.0613333	0.387	0.440261	0.724656
	7	SIS21_nomig	0.0333333	0.191333	0.021	0.290333	0.0196667	0.011	0.0573333	0.376	0.438872	0.723694
	8	SIS21_nomig	0.0256667	0.235667	0.039	0.233	0.0246667	0.0173333	0.0736667	0.351	0.486528	0.724322
	9	SIS21_nomig	0.0186667	0.233333	0.033	0.238	0.0196667	0.017	0.0833333	0.357	0.4371	0.724409
	10	SIS21_nomig	0.0166667	0.199667	0.0416667	0.279667	0.026	0.0143333	0.0446667	0.377333	0.440122	0.723622
Ga2 & Uga	1	SIS21_nomig	0.0716667	0.0696667	0.0963333	0.111	0.127	0.0886667	0.175667	0.26	0.376228	0.723513
	2	SIS21_nomig	0.0676667	0.0716667	0.101333	0.122333	0.14	0.076	0.185	0.236	0.364317	0.723709
	3	SIS21_nomig	0.0533333	0.065	0.106333	0.135667	0.148667	0.069	0.191333	0.230667	0.370683	0.724478
	4	SIS21_nomig	0.064	0.0683333	0.137333	0.128	0.159667	0.0646667	0.148667	0.229333	0.347889	0.7253
	5	SIS21_nomig	0.0633333	0.0656667	0.105	0.106333	0.135667	0.064	0.182333	0.277667	0.380978	0.724291
	6	SIS21_nomig	0.0563333	0.077	0.113333	0.125	0.136667	0.063	0.169	0.259667	0.349861	0.724653
	7	SIS21_nomig	0.057	0.0823333	0.0943333	0.092	0.167	0.0833333	0.164	0.26	0.370972	0.723006
	8	SIS21_nomig	0.067	0.0786667	0.107667	0.094	0.138333	0.0693333	0.185667	0.259333	0.370156	0.724519
	9	SIS21_nomig	0.0526667	0.0726667	0.161333	0.084	0.159	0.067	0.197	0.206333	0.392494	0.724559
	10	SIS21_nomig	0.0646667	0.0686667	0.117	0.105667	0.145333	0.085	0.175667	0.238	0.334467	0.722909
Nga & Uga	1	SIS21_nomig	0.021	0.156667	0.0343333	0.211667	0.0576667	0.0193333	0.0893333	0.41	0.479478	0.692197
	2	SIS21_nomig	0.0223333	0.15	0.051	0.237667	0.0356667	0.022	0.077	0.404333	0.469122	0.696203
	3	SIS21_nomig	0.0206667	0.144333	0.0593333	0.237667	0.0433333	0.0156667	0.0826667	0.396333	0.503122	0.693766
	4	SIS21_nomig	0.0296667	0.155667	0.0333333	0.206	0.0433333	0.0136667	0.0833333	0.435	0.509244	0.694853
	5	SIS21_nomig	0.033	0.160667	0.0476667	0.275333	0.0336667	0.0213333	0.067	0.361333	0.46275	0.696
	6	SIS21_nomig	0.0286667	0.177333	0.039	0.246333	0.0306667	0.0236667	0.0756667	0.378667	0.449717	0.694647
	7	SIS21_nomig	0.0233333	0.128333	0.0403333	0.275667	0.0353333	0.0176667	0.0806667	0.398667	0.510417	0.694156
	8	SIS21_nomig	0.0213333	0.136333	0.078	0.203333	0.0323333	0.0336667	0.0683333	0.426667	0.526372	0.694803
	9	SIS21_nomig	0.0236667	0.181667	0.0363333	0.243	0.0353333	0.0246667	0.0686667	0.386667	0.493317	0.694191
	10	SIS21_nomig	0.021	0.188333	0.0443333	0.211333	0.0556667	0.0163333	0.0826667	0.380333	0.497278	0.694647
Ca5 & Ca6	1	SIS21_mig	0.066	0.051	0.133667	0.0743333	0.193	0.146	0.206667	0.129333	0.320983	0.704791
	2	SIS12_mig	0.0883333	0.0413333	0.127333	0.0873333	0.21	0.130333	0.187667	0.127667	0.317689	0.705337
	3	SIS21_mig	0.0633333	0.0413333	0.137333	0.101667	0.171667	0.145	0.194	0.145667	0.355272	0.707666
	4	SIS12_mig	0.0793333	0.048	0.0983333	0.0886667	0.213333	0.171333	0.18	0.121	0.336561	0.706219
	5	SIS12_mig	0.0936667	0.058	0.129	0.116	0.206333	0.120333	0.153	0.123667	0.367328	0.705422
	6	SIS12_mig	0.0833333	0.0493333	0.123667	0.083	0.191667	0.151	0.188667	0.129333	0.323078	0.705313
	7	SIS12_mig	0.072	0.0493333	0.12	0.0793333	0.215333	0.180333	0.188	0.0956667	0.335261	0.706828
	8	SIS12_mig	0.0606667	0.0436667	0.159	0.0883333	0.210333	0.162667	0.171333	0.104	0.345183	0.703984
	9	SIS21_mig	0.0666667	0.045	0.122	0.082	0.189667	0.144667	0.215667	0.134333	0.365528	0.706091
	10	SIS12_mig	0.0673333	0.0533333	0.142667	0.0963333	0.180667	0.167667	0.147667	0.144333	0.378172	0.705313
Ca5 & Ga1	1	SIS12_nomig	0.019	0.262333	0.0326667	0.200333	0.0636667	0.348	0.0433333	0.0306667	0.475311	0.727556
	2	SIS12_nomig	0.0246667	0.228667	0.0563333	0.191667	0.0693333	0.368667	0.04	0.0206667	0.484606	0.72945
	3	SIS12_nomig	0.026	0.248	0.0323333	0.199667	0.076	0.340667	0.043	0.0343333	0.462861	0.729431
	4	SIS12_nomig	0.0203333	0.227667	0.0446667	0.254	0.0596667	0.331333	0.0413333	0.021	0.442411	0.726709
	5	SIS12_nomig	0.0253333	0.194	0.04	0.215	0.091	0.384333	0.0296667	0.0206667	0.469133	0.727263
	6	SIS12_nomig	0.0223333	0.267333	0.0326667	0.215333	0.0633333	0.342333	0.038	0.0186667	0.405106	0.727866
	7	SIS12_nomig	0.027	0.153	0.061	0.225	0.0813333	0.373	0.037	0.0426667	0.43655	0.727778
	8	SIS12_nomig	0.031	0.201667	0.0366667	0.209	0.063	0.39	0.0433333	0.0253333	0.449478	0.728294
	9	SIS12_nomig	0.041	0.2	0.0443333	0.204333	0.0766667	0.351	0.059	0.0236667	0.445156	0.726638
	10	SIS12_nomig	0.0293333	0.198667	0.044	0.228667	0.064	0.374	0.0393333	0.022	0.42935	0.726906
Ca5 & Ga2	1	SIS12_mig	0.0793333	0.05	0.132333	0.111333	0.196333	0.123333	0.187	0.120333	0.316622	0.729172
	2	SIS12_mig	0.0736667	0.0543333	0.102333	0.071	0.206333	0.126333	0.196333	0.169667	0.339644	0.726347
	3	SIS21_mig	0.0643333	0.037	0.130667	0.06	0.214	0.118	0.219	0.157	0.365806	0.726425
	4	SIS21_mig	0.0686667	0.0636667	0.113667	0.0883333	0.17	0.134	0.205667	0.156	0.3231	0.727263
	5	SIS21_mig	0.100667	0.058	0.111333	0.101667	0.178333	0.139	0.204333	0.106667	0.341761	0.728225
	6	SIS12_mig	0.059	0.04	0.116	0.0823333	0.194	0.149	0.18	0.179667	0.326272	0.728619
	7	SIS21_mig	0.0576667	0.048	0.129667	0.0786667	0.166	0.183	0.203667	0.133333	0.361306	0.728384
	8	SIS12_mig	0.0686667	0.0333333	0.133667	0.081	0.221333	0.136333	0.193667	0.132	0.345106	0.728594
	9	SIS21_mig	0.0646667	0.0433333	0.129	0.0693333	0.185	0.131667	0.244	0.133	0.344783	0.729547
	10	SIS12_nomig	0.0773333	0.045	0.107667	0.0863333	0.188333	0.191333	0.179667	0.124333	0.360906	0.726947
Ca5 & Nga	1	SIS12_nomig	0.0663333	0.109667	0.096	0.132667	0.179	0.238667	0.109667	0.068	0.411189	0.699488
	2	SIS12_nomig	0.0756667	0.0856667	0.0993333	0.112667	0.167	0.251333	0.124333	0.084	0.374572	0.705328
	3	SIS12_nomig	0.0583333	0.102333	0.092	0.152667	0.145	0.272	0.100333	0.0773333	0.415539	0.704381
	4	SIS12_nomig	0.0583333	0.114	0.0946667	0.109	0.141	0.315333	0.108	0.0596667	0.402567	0.693166
	5	SIS12_nomig	0.0606667	0.108	0.076	0.138333	0.149667	0.314	0.0863333	0.067	0.420083	0.702741
	6	SIS12_nomig	0.0693333	0.079	0.100333	0.126	0.155	0.268667	0.127333	0.0743333	0.390917	0.706044
	7	SIS12_nomig	0.069	0.07	0.075	0.141333	0.163	0.287	0.123667	0.071	0.394606	0.705306
	8	SIS12_nomig	0.055	0.093	0.09	0.102	0.191	0.249333	0.124	0.0956667	0.37185	0.703488
	9	SIS12_nomig	0.0593333	0.100333	0.1	0.146	0.144	0.280333	0.0936667	0.0763333	0.396483	0.704237
	10	SIS21_mig	0.073	0.0516667	0.101667	0.0866667	0.166667	0.217333	0.219	0.084	0.393894	0.706387
Ca6 & Ga1	1	SIS12_nomig	0.0386667	0.161333	0.0643333	0.195	0.129	0.281667	0.0973333	0.0326667	0.39365	0.727513
	2	SIS12_nomig	0.0343333	0.178	0.0606667	0.184	0.106333	0.338667	0.0613333	0.0366667	0.426389	0.725594
	3	SIS12_nomig	0.0393333	0.189667	0.0743333	0.184333	0.102	0.306667	0.0606667	0.043	0.408306	0.724106
	4	SIS12_nomig	0.0323333	0.136333	0.0596667	0.249333	0.106667	0.321333	0.056	0.0383333	0.429289	0.724719
	5	SIS12_nomig	0.0556667	0.158333	0.0723333	0.181333	0.127667	0.274333	0.0806667	0.0496667	0.398439	0.727797
	6	SIS12_nomig	0.031	0.162667	0.0676667	0.174	0.100667	0.352333	0.073	0.0386667	0.449144	0.726187
	7	SIS12_nomig	0.0353333	0.152667	0.07	0.198667	0.108	0.288333	0.0826667	0.0643333	0.418172	0.726022
	8	SIS12_nomig	0.0406667	0.156	0.0806667	0.244333	0.088	0.290333	0.0653333	0.0346667	0.4286	0.726206
	9	SIS12_nomig	0.0436667	0.153667	0.0796667	0.155	0.122	0.297333	0.0956667	0.053	0.405283	0.725969
	10	SIS12_nomig	0.0236667	0.141667	0.0623333	0.198333	0.104667	0.368667	0.056	0.0446667	0.447356	0.725028
Ca6 & Ga2	1	SIS21_mig	0.0686667	0.049	0.134333	0.0836667	0.187667	0.118	0.238	0.120667	0.335306	0.724959
	2	SIS12_mig	0.110667	0.0556667	0.101667	0.067	0.208667	0.151667	0.203667	0.101	0.343972	0.726137
	3	SIS12_mig	0.0716667	0.0493333	0.182333	0.0846667	0.199333	0.14	0.169667	0.103	0.340228	0.725638
	4	SIS12_mig	0.0676667	0.0596667	0.136667	0.0833333	0.222333	0.135667	0.161667	0.133	0.3475	0.726481
	5	SIS12_mig	0.056	0.0523333	0.131667	0.077	0.214	0.139667	0.185333	0.144	0.392044	0.725688
	6	SIS12_mig	0.06	0.0533333	0.151	0.0623333	0.196	0.141667	0.190667	0.145	0.388011	0.725697
	7	SIS21_mig	0.067	0.0513333	0.133	0.105	0.170333	0.134333	0.199	0.14	0.354517	0.725756
	8	SIS12_mig	0.0726667	0.0453333	0.129333	0.0913333	0.192333	0.139333	0.167	0.162667	0.381994	0.725828
	9	SIS21_mig	0.0806667	0.039	0.165667	0.0786667	0.158667	0.142333	0.201	0.134	0.341172	0.726175
	10	SIS12_mig	0.129333	0.0346667	0.160667	0.093	0.202333	0.101	0.166667	0.112333	0.298806	0.725984
Ca6 & Nga	1	SIS12_nomig	0.0693333	0.0943333	0.111	0.124667	0.153667	0.242	0.132667	0.0723333	0.358094	0.699678
	2	SIS12_nomig	0.059	0.0553333	0.103	0.104667	0.175333	0.301667	0.136333	0.0646667	0.4015	0.700609
	3	SIS12_nomig	0.067	0.0963333	0.122667	0.107333	0.176667	0.225333	0.135333	0.0693333	0.328061	0.702538
	4	SIS12_nomig	0.0613333	0.0683333	0.141333	0.123667	0.168667	0.183	0.151	0.102667	0.365144	0.702669
	5	SIS12_nomig	0.057	0.062	0.101	0.0943333	0.185333	0.276333	0.141333	0.0826667	0.382511	0.699591
	6	SIS12_nomig	0.065	0.101667	0.105	0.098	0.167	0.230333	0.151	0.082	0.39095	0.70205
	7	SIS12_nomig	0.0466667	0.068	0.127	0.106	0.203	0.205333	0.14	0.104	0.330794	0.702794
	8	SIS12_nomig	0.0836667	0.05	0.117333	0.0933333	0.186667	0.206333	0.186333	0.0763333	0.36995	0.703194
	9	SIS12_nomig	0.065	0.061	0.132333	0.0793333	0.158333	0.230333	0.189	0.0846667	0.34875	0.702122
	10	SIS12_nomig	0.0633333	0.0553333	0.138333	0.131	0.161	0.198333	0.175333	0.0773333	0.386061	0.701469
Ga1 & Ga2	1	SIS21_nomig	0.0383333	0.203667	0.055	0.196	0.041	0.0223333	0.079	0.364667	0.481461	0.740728
	2	SIS21_nomig	0.026	0.192333	0.048	0.257667	0.0296667	0.0256667	0.0926667	0.328	0.452822	0.74295
	3	SIS21_nomig	0.0213333	0.266667	0.0493333	0.195333	0.041	0.032	0.0656667	0.328667	0.4623	0.739719
	4	SIS21_nomig	0.034	0.196667	0.055	0.211	0.063	0.0253333	0.0903333	0.324667	0.448767	0.743384
	5	SIS21_nomig	0.0253333	0.228	0.0363333	0.185667	0.0546667	0.0303333	0.0823333	0.357333	0.461744	0.742591
	6	SII_nomig	0.0316667	0.202	0.041	0.276667	0.0416667	0.033	0.104667	0.269333	0.432911	0.740709
	7	SIS21_nomig	0.0443333	0.183667	0.04	0.205667	0.0593333	0.0393333	0.105333	0.322333	0.418267	0.743106
	8	SIS21_nomig	0.0263333	0.184333	0.0493333	0.221667	0.046	0.025	0.0766667	0.370667	0.481344	0.741847
	9	SIS21_nomig	0.0203333	0.218	0.0286667	0.25	0.046	0.0276667	0.0976667	0.311667	0.422833	0.740888
	10	SIS21_nomig	0.0276667	0.199333	0.0563333	0.229333	0.049	0.0306667	0.085	0.322667	0.443061	0.742072
Nga & Ga1	1	SIS12_nomig	0.0506667	0.0603333	0.0833333	0.127667	0.145	0.208333	0.167667	0.157	0.3784	0.727409
	2	SIS12_nomig	0.0383333	0.108	0.116	0.124	0.154	0.235667	0.128	0.096	0.347139	0.725816
	3	SIS12_nomig	0.059	0.0683333	0.140333	0.115667	0.159	0.249	0.127667	0.081	0.362328	0.724919
	4	SIS12_nomig	0.0486667	0.0816667	0.146667	0.109333	0.183667	0.188667	0.142667	0.0986667	0.346422	0.72755
	5	SIS12_nomig	0.054	0.071	0.112	0.138333	0.158667	0.204	0.179	0.083	0.366589	0.726941
	6	SIS12_mig	0.0393333	0.078	0.095	0.104	0.2	0.198	0.168	0.117667	0.355606	0.727344
	7	SIS12_nomig	0.0453333	0.115333	0.0906667	0.098	0.162	0.241	0.126	0.121667	0.421361	0.727619
	8	SIS12_nomig	0.0583333	0.0886667	0.112667	0.100667	0.172667	0.229667	0.143667	0.0936667	0.361906	0.727563
	9	SIS12_nomig	0.0456667	0.0653333	0.106667	0.108333	0.167333	0.232333	0.158667	0.115667	0.375811	0.725375
	10	SIS12_nomig	0.0483333	0.0666667	0.121333	0.0996667	0.205333	0.224667	0.128333	0.105667	0.292283	0.726287
Nga & Ga2	1	SIS21_nomig	0.066	0.071	0.147	0.0963333	0.138333	0.068	0.178333	0.235	0.388122	0.725859
	2	SIS21_nomig	0.054	0.086	0.092	0.146333	0.122333	0.069	0.151333	0.279	0.415839	0.725666
	3	SIS21_nomig	0.071	0.063	0.143333	0.124667	0.158667	0.0793333	0.151	0.209	0.367094	0.726519
	4	SIS21_nomig	0.0663333	0.0643333	0.089	0.139333	0.131667	0.0716667	0.158333	0.279333	0.4074	0.72615
	5	SIS21_nomig	0.0463333	0.099	0.114667	0.157	0.149667	0.0673333	0.151	0.215	0.380194	0.726541
	6	SIS21_nomig	0.0743333	0.0703333	0.141667	0.153	0.115333	0.075	0.182	0.188333	0.360994	0.727347
	7	SIS21_nomig	0.06	0.093	0.105	0.145	0.105333	0.0793333	0.163667	0.248667	0.395761	0.726441
	8	SIS21_nomig	0.0476667	0.074	0.103	0.129	0.0983333	0.0863333	0.2	0.261667	0.401906	0.725216
	9	SIS21_mig	0.0516667	0.0626667	0.105333	0.148333	0.118667	0.0933333	0.233667	0.186333	0.38465	0.725681
	10	SIS21_nomig	0.0603333	0.109667	0.084	0.122667	0.122	0.108333	0.147	0.246	0.379789	0.725922
